# Supplementary material for: Burden of extended-spectrum beta-lactamase-producing Enterobacteriaceae among cancer patients in Africa: a systematic review and meta-analysis
Source: Access Microbiol. 2026 Jun 12;8(6):001120.v4. doi: 10.1099/acmi.0.001120.v4 (PMC13262598; doi:10.1099/acmi.0.001120.v4)
Supplement: Supplementary Material 1. [file acmi-8-01120-s001.xlsx]

## Sheet: review_550624_20250421193626
Covidence #	Study ID	Title	Reviewer Name	Year of study	Country	Region	Study Design	Sample size (number of participants in study)	Gender (Male)	Gender (Female)	Age in years (mean, sd) or (median, IQR), sprcify	ESBL Identification Method	Type of cancer	Clinical stage of cancer	Clinical sample	n =(number of cases ie those with ESBL infection)	Prevalence of ESBL (%)	Total ESBL species detected (N)	Escherichia coli	Klebsiella pnuemoniae	Klebsiella oxytoca	Proteus mirabilis	Proteus vulgaris	Enterobacter cloacae	Enterobacter aerogenes	Serratia marcesens	Citrobacter freundii	Morgenella morganii	Salmonella eterica	Salmonella bongori	Pseudomonas aeroginosa	Neisseria gonorrhoeae	Haemophilus influenza	Shigella dysenteriae	Co-morbities present (eg Hypertension, diabites, HIV)	Senstive	Intermidiate	Resistant	Escherichia coli	Klebsiella pnuemoniae	Klebsiella oxytoca	Proteus mirabilis	Proteus vulgaris	Enterobacter cloacae	Enterobacter aerogenes	Serratia marcesens	Citrobacter freundii	Morgenella morganii	Salmonella eterica
4172	Touati 2020	Fecal carriage of extended-spectrum ss-lactamase and carbapenemase-producing enterobacterales strains in patients with colorectal cancer in the oncology unit of Amizour Hospital, Algeria: a prospective cohort study.	Consensus	2019 (March to May)	Algeria	Amizour	Prospective cohort study	42	21	21	60.2 ¬± 13.3 years	Chromogenic media, mass spectroscopy	Colorectal cancer	Not specified	Rectal swabs	6	0.143	7	5	1															Diabetes mellitus, high blood pressure	Amoxicillin-clavulanic acid Piperacillin-tazobactam Ticarcillin-clavulanic acid Cefoxitin Ertapenem Imipenem Aminoglycosides (gentamicin, amikacin, netilmicin, and tobramycin) Colistin Ciprofloxacin	Not specified	Ampicillin Ticarcillin Piperacillin Cefepime Aztreonam Cefotaxime Ceftazidime (83.3%) Cotrimoxazole (83.3%) Nalidixic acid (33.3%)	Resistant to ampicillin, ticarcillin, piperacillin, cefepime, aztreonam, cefotaxime, ceftazidime (83.3%), cotrimoxazole (83.3%), nalidixic acid (33.3%)	Resistant to ampicillin, ticarcillin, piperacillin, cefepime, aztreonam, cefotaxime, ceftazidime (83.3%), cotrimoxazole (83.3%), nalidixic acid (33.3%)
2088	Nurain 2015	The frequency and antimicrobial resistance patterns of nosocomial pathogens recovered from cancer patients and hospital environments	Consensus	2010-2013	Sudan	Khartoum	Cross-sectional, hospital-based	1503 (505 clinical, 998 environmental)	Not specified	Not specified	Not specified, 443 adults and 62 children	double disc synergy test	Not specified	Not applicable	urine, wound pus, blood, and sputum	243	48.1% (clinical samples)					Proteus spp. (23.5%)									Pseudomonas aeruginosa (21.0%)				Not specified	Not clearly specified	Not specified	Gram-negative: ampicillin, cefotaxime, ceftazidime, ceftriaxone P. aeruginosa, E. coli: ciprofloxacin (moderate resistance)		high resistance to ampicillin, ceftriaxone, cefotaxime, ceftazidime; moderate resistance to ciprofloxacin; resistance to amikacin, gentamicin		high resistance to ampicillin, ceftriaxone, cefotaxime, ceftazidime; moderate resistance to ciprofloxacin, gentamicin
2059	El-Mahdy 2015	Prevalence and molecular characterization of extended spectrum beta-lactamases in Klebsiella pneumoniae isolates from cancer patients and others	Consensus	2011‚Äì2012	Egypt	Cairo	Cross-sectional study	112 Klebsiella pneumoniae isolates	Not specified	Not specified	Not specified	Phenotypic: Agar dilution method (ceftazidime vs. ceftazidime/clavulanic acid MICs, >3 two-fold decrease for ESBL) Double-disk synergy test (ceftazidime, ceftriaxone, cefotaxime vs. amoxicillin/clavulanic acid) Combination disk test (cefotaxime/clavulanic acid or ceftazidime/clavulanic acid, ‚â•5 mm increase) Iodometric method for Œ≤-lactamase detection Genotypic: Multiplex PCR for blaTEM, blaSHV…	Not specified for cancer patients	Not specified	Sputum (37%), urine (25%), blood (23%), pus (10%), stool (4%)	52/112 (46%)	Overall: 46% (52/112) Cancer patients (NCI): 52% (39/75) Naser Medical Institute (NMI): 50% (6/12) National Heart Institute (NHI): 33% (5/15) Helwan Hospital (HH): 20% (2/10)	52 K. pneumoniae isolates	Not mentioned	52 isolates	Not mentioned	Not mentioned	Not mentioned	Not mentioned	Not mentioned	Not mentioned	Not mentioned	Not mentioned	Not mentioned	Not mentioned	Not mentioned	Not mentioned	Not mentioned	Not mentioned	Not specified	mipenem: 96% Meropenem: 96% Amikacin: 75% Trimethoprim/Sulfamethoxazole: 29% Ciprofloxacin: 21% Gentamicin: 10% Cefepime: 4% Tetracycline: 0%	Not mentioned	Tetracycline: 52/52 (100%) Cefepime: 50/52 (96%) Gentamicin: 47/52 (90%) Ciprofloxacin: 41/52 (79%) Trimethoprim/Sulfamethoxazole: 37/52 (71%) Amikacin: 13/52 (25%) Imipenem: 2/52 (4%) Meropenem: 2/52 (4%)	Not mentioned	Tetracycline: 52/52 (100%) Cefepime: 50/52 (96%) Gentamicin: 47/52 (90%) Ciprofloxacin: 41/52 (79%) Trimethoprim/Sulfamethoxazole: 37/52 (71%) Amikacin: 13/52 (25%) Imipenem: 2/52 (4%) Meropenem: 2/52 (4%)specific resistance patterns not detailed	Not mentioned	Not mentioned	Not mentioned	Not mentioned	Not mentioned	Not mentioned	Not mentioned	Not mentioned	Not mentioned
1390	Mahmoud 2020	Multiple drug resistance patterns in various phylogenetic groups of hospital-acquired uropathogenic e. Coli isolated from cancer patients	Consensus	2018-2019	Egypt	Assuit	Laboratory-based cross-sectional study	212	Not specified	Not specified	Not specified	Phenotypic detection (screening tests for reduced susceptibility to ceftazidime, aztreonam, cefotaxime, or ceftriaxone; confirmed by Double-Disk Synergy Test (DDST) and PCR for ESBL genes)	cancer patients with urinary tract infections (type not specified)	Not specified	Urine samples	42 confirmed ESBL producers out of 110 E. coli isolates	38.18% of E. coli	110 E. coli isolates	0.724	Not mentioned	Not mentioned	Not mentioned	Not mentioned	Not mentioned	Not mentioned	Not mentioned	Not mentioned	Not mentioned	Not mentioned	Not mentioned	Not mentioned	Not mentioned	Not mentioned	Not mentioned	Not mentioned			Ceftriaxone: 90 (81.8%) Cefotaxime: 86 (78.1%) Aztreonam: 78 (70.9%) Ceftazidime: 82 (74.5%) Cefepime: 78 (70.9%) SXT: 88 (80%) Gentamicin: 47 (42.73%) Ciprofloxacin: 66 (60%) Levofloxacin: 50 (45.45%) Amikacin: 32 (29.09%) Colistin: 36 (32.73%)	Ceftriaxone (81.8%), Cefotaxime (78.1%), Aztreonam (70.9%), Ceftazidime (74.5%), Cefepime (70.9%), SXT (80%), Gentamicin (42.73%), Ciprofloxacin (60%), Levofloxacin (45.45%), Amikacin (29.09%), Colistin (32.73%)	Not mentioned	Not mentioned	Not mentioned	Not mentioned	Not mentioned	Not mentioned	Not mentioned	Not mentioned	Not mentioned	Not mentioned
1011	Temsegen 2023	Fecal Carriage of Extended-Spectrum beta-Lactamase and Carbapenemase-Producing Enterobacteriaceae Among Oncology and Non-Oncology Patients at Jimma Medical Center in Ethiopia: A Comparative Cross-Sectional Study	Consensus	2021	Ethiopia	Jimma	Comparative cross-sectional study	214	Not specified	Not specified	28.01 ¬± 17.23	ChromID ESBL agar, combination disk test	Carcinoma, Leukemia, Lymphoma, Sarcoma, Myeloma	Not specified	Stool or rectal swab	90	84.1%)	138	82	13	15			5											Not specified	Tigecycline, Meropenem, Ertapenem	Not specified	Ciprofloxacin, Trimethoprim-sulfamethoxazole, Tetracycline	High resistance to ciprofloxacin, trimethoprim-sulfamethoxazole, tetracycline	High resistance to ciprofloxacin, trimethoprim-sulfamethoxazole, tetracycline
829	Abdallah 2024	Antimicrobial Susceptibility Pattern of Bacterial Isolates and Associated Factors for Bacteriuria among Cancer Patients Attending Ocean Road Cancer Institute, Tanzania	Consensus	2022	Tanzania	Dar es Salaam	Hospital-based cross-sectional study	422 cancer patients	71 (16.8%)	351 (83.2%)	Mean 51.5 years (SD 12.88)	Double disk synergy test (distortion or increase in inhibition zone towards amoxyclav)	Cervix, Vulva, Uterus: 219 (51.9%) Breasts: 66 (15.6%) Digestive System: 54 (12.8%) Others: 46 (10.9%) Prostate: 14 (3.3%) Skin: 16 (3.8%) Blood and Lymphatic Systems: 7 (1.7%)	Stage I: 33 (7.8%) Stage II: 127 (30.1%) Stage III: 49 (11.6%) Stage IV: 59 (14.0%) Unknown: 154 (36.5%)	Urine (midstream or catheter specimen)	13 (12 E. coli, 1 other Gram-negative)		80 (from 74 culture-positive samples, 6 co-infections)	36/80	7/80	Not mentioned	1980-01-01	Not mentioned	1980-02-01	1980-02-01	Not mentioned	Not mentioned	Not mentioned	Not mentioned	Not mentioned	1980-11-01	Not mentioned	Not mentioned	Not mentioned	HIV: 86 (20.4%) Diabetes Mellitus: 12 (2.8%) Hypertension: 20 (4.7%) Asthma: 2 (0.5%) None: 302 (71.6%)	E. coli: Meropenem: 88.9% Cefoxitin: 83.3% Nitrofurantoin: 80.6% Amikacin: 61.1% Gentamicin: 58.3% Ceftazidime: 50.0% Ceftriaxone: 44.4% Ciprofloxacin: 44.4% Amoxyclav: 58.3% Piperacillin-Tazobactam: 33.3% Doxycycline: 36.1% Trimethoprim-Sulfamethoxazole: 11.1% Other Gram-negative (e.g., Pseudomonas spp., Acinetobacter spp., Klebsiella spp., Enterobacter spp., Proteus mirabilis, Aeromonas spp.): …	Not mentioned	E. coli: Trimethoprim-Sulfamethoxazole: 88.9% Piperacillin-Tazobactam: 66.7% Doxycycline: 63.9% Ceftriaxone: 55.6% Ciprofloxacin: 55.6% Ceftazidime: 50.0% Gentamicin: 41.7% Amikacin: 38.9% Amoxyclav: 41.7% Nitrofurantoin: 19.4% Cefoxitin: 16.7% Meropenem: 11.1% Other Gram-negative: Nitrofurantoin: 66.7% Trimethoprim-Sulfamethoxazole: 57.1% Doxycycline: 40.0% Ciprofloxacin: 46.9% Piperacillin-Tazo…	Trimethoprim-Sulfamethoxazole: 88.9% Piperacillin-Tazobactam: 66.7% Doxycycline: 63.9% Ceftriaxone: 55.6% Ciprofloxacin: 55.6% Ceftazidime: 50.0% Gentamicin: 41.7% Amikacin: 38.9% Amoxyclav: 41.7% Nitrofurantoin: 19.4% Cefoxitin: 16.7% Meropenem: 11.1%	Not specified individually	Not specified individually	Not mentioned	Not mentioned	Not mentioned	Not mentioned	Not mentioned	Not mentioned	Not mentioned	Not mentioned
803	Lubwama 2024	CTX-M, TEM, and SHV Genes in Escherichia coli, Klebsiella pneumoniae, and Enterobacter spp Isolated from Hematologic Cancer Patients with Bacteremia in Uganda	Consensus	2021	Uganda	Central Uganda	laboratory-based cross-sectional study	202	119	83	Mean 22 years (SD 16), Median 19 years (IQR: 10‚Äì30 years)	Phenotypic testing (zone diameter increase with clavulanate), PCR for ESBL genes (blaCTX-M, blaTEM, blaSHV)	Hematologic cancer	Not specified	Blood cultures	60	0.74	55	45	32	Not mentioned	Not mentioned	Not mentioned	Not mentioned	Not mentioned	Not mentioned	Not mentioned	Not mentioned	Not mentioned	Not mentioned	Not mentioned	Not mentioned	Not mentioned	Not mentioned	No	E. coli: 35 (78% sensitive to meropenem) K. pneumoniae: 27 (84% sensitive to meropenem)	E. coli: 1 (2% intermediate to gentamicin) K. pneumoniae: 1 (3% intermediate to imipenem)	E. coli: 29 (65% resistant to gentamicin) K. pneumoniae: 24 (75% resistant to gentamicin)	Third-generation cephalosporins (89%), gentamicin (65%), ciprofloxacin (89%), trimethoprim-sulfamethoxazole (98%)	Third-generation cephalosporins (84%), gentamicin (75%), ciprofloxacin (75%), trimethoprim-sulfamethoxazole (88%)	Not mentioned	Not mentioned	Not mentioned	Not mentioned	Not mentioned	Not mentioned	Not mentioned	Not mentioned	Not mentioned
333	Medboua-Benbalagh 2017	Fecal Carriage of Extended-Spectrum beta-Lactamase-Producing Enterobacteriaceae Strains Is Associated with Worse Outcome in Patients Hospitalized in the Pediatric Oncology Unit of Beni-Messous Hospital in Algiers, Algeria.	Consensus	2012‚Äì2013	Algeria	Algiers	Prospective cross-sectional study	171 pediatric cancer patients	93 (54%)	78 (46%)	Mean 5.2 ¬± 4.2 years	henotypic: Double-disk synergy test (DD test) on Mueller-Hinton agar Genotypic: PCR for blaTEM, blaSHV, blaCTX-M, and carbapenemase genes (blaKPC, blaVIM, blaIMP, blaNDM, blaOXA-23-like, blaOXA-24-like, blaOXA-58-like, blaOXA-48-like) Carbapenemase detection: Modified Hodge test (MHT) with/without cloxacillin	Hematological Malignancies: 106 (62%) (87 acute leukemia, 19 lymphoma) Neuroblastoma: 37 (22%) Nephroblastoma: 16 (9%) Different Sarcomas: 12 (7%)	Not specified	Rectal swabs	93/171 patients	Hematological malignancies: 68/106 (64%)	103 isolates from 93 patients	38 isolates	49 isolates	3 isolates	Not mentioned	Not mentioned	Not mentioned	Not mentioned	Not mentioned	1	Not mentioned	Not mentioned	Not mentioned	Not mentioned	Not mentioned	Not mentioned	Not mentioned	Not mentioned	Escherichia coli: Imipenem: 100% Ertapenem: 100% Piperacillin/Tazobactam: 92% Cefoxitin: 97% Amikacin: 74% Ciprofloxacin: 45% Gentamicin: 29% Tobramycin: 29% Cotrimoxazole: 13% Cefepime: 8% Aztreonam: 8% Ceftazidime: 16% Cefotaxime: 0% Klebsiella pneumoniae: Cefoxitin: 100% Imipenem: 100% Ertapenem: 100% Piperacillin/Tazobactam: 67% Amikacin: 61% Ciprofloxacin: 73% Gentamicin: 26% Tobramycin: 26%…	Not mentioned	E. coli Cefotaxime: 100% Ceftazidime: 84% Aztreonam: 92% Cefepime: 92% Cotrimoxazole: 87% Gentamicin: 71% Tobramycin: 71% Ciprofloxacin: 55% Amikacin: 26% Cefoxitin: 3% Piperacillin/Tazobactam: 8% Imipenem: 0% Ertapenem: 0%	Cefotaxime: 100% Ceftazidime: 84% Aztreonam: 92% Cefepime: 92% Cotrimoxazole: 87% Gentamicin: 71% Tobramycin: 71% Ciprofloxacin: 55% Amikacin: 26% Cefoxitin: 3% Piperacillin/Tazobactam: 8% Imipenem: 0% Ertapenem: 0%	Cefotaxime: 100% Ceftazidime: 94% Aztreonam: 94% Cefepime: 80% Cotrimoxazole: 90% Gentamicin: 74% Tobramycin: 74% Ciprofloxacin: 27% Amikacin: 39% Piperacillin/Tazobactam: 33% Cefoxitin: 0% Imipenem: 0% Ertapenem: 0%	Cefotaxime: 100% Cefepime: 100% Aztreonam: 100% Gentamicin: 100% Tobramycin: 100% Cotrimoxazole: 100% Amikacin: 67% Piperacillin/Tazobactam: 33% Ceftazidime: 67% Imipenem: 0% Ertapenem: 0% Cefoxitin: 0% Ciprofloxacin: 0%	Cefotaxime: 100% Ceftazidime: 94% Aztreonam: 94% Cefepime: 80% Cotrimoxazole: 90% Gentamicin: 74% Tobramycin: 74% Ciprofloxacin: 27% Amikacin: 39% Piperacillin/Tazobactam: 33% Cefoxitin: 0% Imipenem: 0% Ertapenem: 0%	Not mentioned	Cefotaxime: 100% Cefepime: 100% Aztreonam: 100% Cotrimoxazole: 100% Tobramycin: 92% Ceftazidime: 92% Gentamicin: 67% Ciprofloxacin: 50% Amikacin: 42% Piperacillin/Tazobactam: 25% Imipenem: 8% Ertapenem: 8%	Not mentioned	Not mentioned	Not mentioned	Not mentioned	Not mentioned
224	Youssef 2020	Incidence, risk factors, and outcome of blood stream infections during the first 100 days post-pediatric allogeneic and autologous hematopoietic stem cell transplantations.	Consensus	2013-2017	Egypt	Cairo	Retrospective analysis	302	193	109	median 8.4 years (range 0-18)	MALDI-TOF Vitek MS, Vitek 2	hematologic malignancies, lymphomas, and other solid tumors	not specified	blood	112	0.37	141	25	9				6		1					6					Not specified	Not specified	Fluoroquinolone resistance (overall): 80% GPB: 92% GNB: 68%	Escherichia coli: 76% ESBL producers GNB: 45% ESBL, 21% MDR
135	Zain 2022	Bloodstream infection in cancer patients; susceptibility profiles of the isolated pathogens, at Khartoum Oncology Hospital, Sudan.	Consensus	2018 (October to December)	Sudan	Khartoum	Cross-sectional, hospital-based study	569	Not specified	Not specified	Not specified (adult patients)	Double-disk synergy test	Not specified	Not specified	Blood	69	0.12	69	21	10							8				3				Not specified	Gentamicin (Gram-negative: 86.8%, Gram-positive: 100%) Amikacin (Gram-negative: 90.0%) Meropenem (Gram-negative: 100.0%) Vancomycin (Gram-positive: 100%)	Not specified	Cefuroxime (Gram-negative: 89.5%) Amoxicillin/clavulanic acid (Gram-negative: 86.5%) Ceftazidime (Gram-negative: 44.7%) Ceftriaxone (Gram-negative: 38.5%) Ciprofloxacin (Gram-negative: 23.0%) Tetracycline (Gram-positive: 60%) Penicillin (Gram-positive: 44%) Erythromycin (Gram-positive: 40%) Oxacillin (MRSA: 75%)	High resistance to cefuroxime and amoxicillin/clavulanic acid, ESBL production (57%)	High resistance to cefuroxime and amoxicillin/clavulanic acid, ESBL production							High resistance to cefuroxime and amoxicillin/clavulanic acid
73	Mohamed 2023	Prevalence and determinants of antimicrobial resistance of pathogens isolated from cancer patients in an intensive care unit in Alexandria, Egypt.	Consensus	2017‚Äì2020	Egypt	Alexandria	Retrospective cohort study	497 cancer patients in ICU	308 (62%)	189 (38%)	362 (72.8%) aged >60 years	Double-disc synergy test (‚â•8-fold reduction in MIC of cephalosporin with clavulanic acid)	Gastrointestinal tumors: 42.5% Genitourinary tract tumors: 20.7% Pancreatic tumors: 9.3%	Metastasis in 188 (27.8%) patients	Urine: 34%, Respiratory: 27.8%, Blood: 23.8%	162 (62 K. pneumoniae, 100 E. coli)	K. pneumoniae: 62/183 (33.9%) E. coli: 100/136 (73.5%)	162 isolates	100 isolates	62 isolates	Not mentioned	Not mentioned	Not mentioned	Not mentioned	Not mentioned	Not mentioned	Not mentioned	Not mentioned	Not mentioned	Not mentioned	Not mentioned	Not mentioned	Not mentioned	Not mentioned	Neutropenia: 71 (14.8%)	Gram-negative bacteria (overall): Colistin: 97.3% Amikacin: 63% Gentamicin: 50.5% Imipenem: 37% Meropenem: 37% K. pneumoniae: Colistin: 94% Amikacin: 50% Gentamicin: 40% Meropenem: 30% Imipenem: 30% Piperacillin/tazobactam: 20% Cefepime: 15% Ceftazidime: 10% Ceftriaxone: 10% Levofloxacin: 10% Ampicillin/sulbactam: 5% Cotrimoxazole: 5% E. coli: Colistin: 100% Amikacin: 75% Gentamicin: 75% Meropene…	Not mentioned	K. pneumoniae: Ceftriaxone: 90% Ceftazidime: 90% Cefepime: 85% Piperacillin/tazobactam: 80% Ampicillin/sulbactam: 95% Cotrimoxazole: 95% Levofloxacin: 90% Imipenem: 70% (107 CR) Meropenem: 70% Gentamicin: 60% Amikacin: 50% Colistin: 6% E. coli: Ceftriaxone: 90% Ceftazidime: 90% Cefepime: 85% Piperacillin/tazobactam: 80% Ampicillin/sulbactam: 95% Cotrimoxazole: 95% Levofloxacin: 90% Imipenem: 30% …	Ampicillin/sulbactam: 95% Cotrimoxazole: 95% Ceftriaxone: 90% Ceftazidime: 90% Levofloxacin: 90% Cefepime: 85% Piperacillin/tazobactam: 80% Imipenem: 30% Meropenem: 30% Gentamicin: 25% Amikacin: 25% Colistin: 0%	Ampicillin/sulbactam: 95% Cotrimoxazole: 95% Ceftriaxone: 90% Ceftazidime: 90% Levofloxacin: 90% Cefepime: 85% Piperacillin/tazobactam: 80% Imipenem: 70% Meropenem: 70% Gentamicin: 60% Amikacin: 50% Colistin: 6%	Not mentioned	Not mentioned	Not mentioned	Not mentioned	Not mentioned	Not mentioned	Not mentioned	Not mentioned	Not mentioned
58	Ndir 2016	Infections caused by extended-spectrum beta-lactamases producing Enterobacteriaceae: clinical and economic impact in patients hospitalized in 2 teaching hospitals in Dakar, Senegal.	Consensus	2012	Senegal	Dakar	Retrospective cohort studies	110 patients with ESBL+ infections 76 patients with ESBL- infections 186 uninfected patients	103	269	Not specified	Phenotypic: Disc diffusion synergy method (cefepime, ceftazidime, cefotaxime around clavulanic acid disc)	Not specified	Not specified	Blood (44.5%), Urine (32.7%), Surgical sites (11.8%)	110/186	0.56	110 ESBL+ isolates	25	54	54	Not mentioned	Not mentioned	31	31	Not mentioned	Not mentioned	Not mentioned	Not mentioned	Not mentioned	Not mentioned	Not mentioned	Not mentioned	Not mentioned	Newborns/premature babies Meningitis	Not detailed in the study	Not detailed in the study	Not detailed in the study	Not detailed in the study	Not detailed in the study	Not detailed in the study	Not detailed in the study	Not detailed in the study	Not detailed in the study	Not detailed in the study	Not detailed in the study	Not detailed in the study	Not detailed in the study	Not detailed in the study
[truncated: 5 more columns]
